# Supplementary material for: Does the Enigmatic Wightia Belong to Paulowniaceae (Lamiales)?
Source: Front Plant Sci. 2019 Apr 30;10:528. doi: 10.3389/fpls.2019.00528 (PMC6503002; doi:10.3389/fpls.2019.00528)
Supplement: TABLE S1 — Species included in this study, with assignment to order (where appropriate), family, origin and voucher information (herbarium acronym), and GenBank accession numbers (chloroplast atpB, matK, ndhF, psbBTNH, rbcL, rps4, rps16 intron, trnL-F, and trnV-atpE, and mitochondrial rps3). “na” indicates no sequence available for this region for the accession. [file Table_1.XLSX]

## Sheet: Sheet1
Table S1 Species included in this study, with assignment to order (where appropriate), family,origin and voucher information (herbarium acronym), and GenBank accession numbers ( atpB, matK, ndhF, psbBTNH, rbcL, rps4, rps16, trnL-F, and trnV-atpE, and mitochondrial rps3) . “na” indicates no sequence available for this region for this accession.
Famialy	Species	Origin,Voucher	atpB	matK	ndhF	psbBTNH	rbcL	rps4	rps16	trnL-F	trnV-atpE	rps3
Acanthaceae	Acanthus montanus	NCBI	HQ384715	HQ384511	AJ429115	HQ384599	L12592	HQ385052	DQ059146	AF061823	HQ412860	HQ384951
Orobanchaceae	Alectra capensis	NCBI	na	AF489960	na	na	AF026819	na	MG546944	MG547136	na	na
Scrophulariaceae	Alonsoa meridionalis	NCBI	HQ384737	HQ384534	na	HQ384623	na	HQ385077	na	HQ412948	HQ412883	HQ384974
Plantaginaceae	Angelonia angustifolia	NCBI	HQ384740	HQ384537	na	HQ384626	na	HQ385080	na	na	HQ412886	HQ384978
Plantaginaceae	Antirrhinum majus	NCBI	GQ996968	GQ996977	GQ996983	GQ997001/GQ997013/GQ997012/GQ997006	GQ997015	GQ997038	GQ997033	KJ161974	KJ161967	HQ384977
Orobanchaceae	Bartsia inaequalis	NCBI	KF922718	KF922718	KF922718	na	KF922718	KF922718	na	EU040319	na	na
Orobanchaceae	Bellardia trixago	NCBI	na	JX091310	na	na	HM849809.1	na	KX958866.1	KM434100	na	na
Bignoniaceae	Bignonia capreolata	NCBI	HQ384723	HQ384518	DQ222566	HQ384607	HQ384884	HQ385060	HQ385160	FJ870021	HQ412867	HQ384958
Orobanchaceae	Brandisia cauliflora	Jingxi, Guangxi, XZ201313(HEAC)	MK392205	MK392218	MK392231	MK392241	MK392252	MK392279	MK392292	MK392304	MK392316	MK392264
Orobanchaceae	Brandisia discolor	Jinghong,Yunnan, 02019212 (PE)	MK392206	MK392219	na	na	MK392253	MK392280	MK392293	MK392305	MK392317	MK392265
Orobanchaceae	Brandisia hancei	Jingxi, Guangxi, XZ201310(HEAC)	MK392207	MK392220	MK392232	MK392242	MK392254	MK392281	MK392294	MK392306	MK392318	MK392266
Orobanchaceae	Brandisia kwangsiensis	Huanjiang, Guangxi; XZ201312(HEAC)	MK392208	MK392221	MK392233	MK392243	MK392255	MK392282	MK392295	MK392307	MK392319	MK392267
Orobanchaceae	Brandisia racemosa	Yunnan,YWB2013039 (KUN)	MK392209	MK392222	MK392234	MK392244	MK392256	MK392283	MK392296	MK392308	MK392320	MK392268
Orobanchaceae	Brandisia swinglei	Jiuxiu, Guangxi; XZ201311(HEAC)	MK381315	MK381315	MK381315	MK381315	MK381315	MK381315	MK381315	MK381315	MK381315	MK392269
Scrophulariaceae	Buddleja davidii	NCBI	HQ384734	HQ384530	HQ384835	HQ384619	L14392	HQ385073	HQ385169	AF380861	HQ412879	HQ384970
Byblidaceae	Byblis liniﬂora	NCBI	HQ384703	HQ384500	HQ384816	HQ384586	HQ384870	HQ385039	AJ431070	AJ430941	AJ429533	HQ384936
Calceolariaceae	Calceolaria sp.	NCBI	HQ384746	HQ384541	AF123679	na	HQ384899	na	na	na	HQ412891	na
Lamiaceae	Callicarpa mollis	NCBI	HQ384701	HQ384498	AY310134	HQ384584	HQ384868	HQ385037	HQ385145	HQ412928	HQ412847	HQ384934
Stilbaceae	Campylostachys cernua	NCBI	na	HQ384527	HQ384833	HQ384616	HQ384891	HQ385070	HQ385168	AJ608621	HQ412876	HQ384967
Carlemanniaceae	Carlemannia tetragona	NCBI	HQ384757	HQ384548	DQ673290	HQ384643	DQ673316	HQ385097	HQ385182	HQ412957	HQ412899	HQ384989
Orobanchaceae	Castilleja linariifolia	NCBI	HQ384707	HQ384504	HQ384819	na	AF026823	HQ385043	EF103788	EF103866	HQ412852	HQ384940
Bignoniaceae	Catalpa aff. speciosa	NCBI	HQ384724	HQ384519	L36397	HQ384608	HQ384885	HQ385061	HQ385161	HQ412940	HQ412868	HQ384959
Plantaginaceae	Chelone glabra	NCBI	HQ384738	HQ384535	HQ384837	HQ384624	HQ384895	HQ385078	HQ385172	HQ412949	HQ412884	HQ384975
Orobanchaceae	Cistanche deserticola	NCBI	KC128846	KC128846	na	na	KC128846	KC128846	KC128846	na	na	na
Verbenaceae	Citharexylum berlandieri	NCBI	HQ384712	HQ384507	HQ384822	HQ384595	HQ384876	HQ385048	HQ385151	HQ412932	HQ412856	HQ38494
Lamiaceae	Clerodendrum trichotomum	NCBI	HQ384695	HQ384492	AF130146	HQ384578	HQ384865	HQ385031	HQ385140	FJ952051	HQ412842	na
Lamiaceae	Congea tomentosa	NCBI	HQ384702	HQ384499	HQ384815	HQ384585	HQ384869	HQ385038	AJ505411	HQ412929	HQ412848	HQ384935
Linderniaceae	Craterostigma plantagineum	NCBI	na	AY667461	na	na	na	na	AY492201	AY492174	na	na
Mazaceae	Dodartia orientalis	Wulumuqi, Xinjiang;XZ-2008-1(HEAC)	MK392217	MK392230	na	MK392251	JQ342984	MK392291	JQ342982	JQ342981	MK392328	MK392277
Bignoniaceae	Eccremocarpus scaber	NCBI	HQ384728	HQ384523	AF102630	HQ384612	AF102646	HQ385065	HQ385165	HQ412943	HQ412872	HQ384963
Orobanchaceae	Epifagus virginiana	NCBI	M81884	M81884	na	na	M81884	na	na	na	na	na
Stilbaceae	Euthystachys abbreviata	NCBI	AJ236173	HQ384526	AF147715	na	Z29671	HQ385069	AJ609185	AJ608626	HQ412875	na
Oleaceae	Fontanesia phillyreoides	NCBI	HQ384753	HQ384545	DQ673263	HQ384639	HQ384902	HQ385093	AF225226	AF231818	HQ412896	HQ384985
Oleaceae	Forsythia sp.	NCBI	HQ384754	HQ384546	HQ384843	HQ384640	HQ384903	HQ385094	HQ385181	HQ412955	HQ412897	HQ384986
Gelsemiaceae	Gelsemium sempervirens	NCBI	AJ236193	HQ384556	AF130170	HQ384652	HQ384909	HQ385108	AJ431033	AJ430908	AJ429675	HQ384998
Plantaginaceae	Gratiola ﬂoridana	NCBI	HQ384741	HQ384538	HQ384839	HQ384627	na	HQ385081	HQ385174	na	HQ412887	na
Stilbaceae	Halleria lucida	NCBI	HQ384732	HQ384528	AF188185	HQ384617	AF026828	HQ385071	AJ609180	AJ621109	HQ412877	HQ384968
Martyniaceae	Ibicella lutea	NCBI	HQ384731	HQ384525	HQ384832	HQ384615	HQ384890	HQ385068	HQ385167	HQ412945	HQ412874	HQ384966
Bignoniaceae	Jacaranda mimosifolia	NCBI	HQ384729	AJ429328	EF105012	HQ384613	HQ384888	HQ385066	AJ431039	AJ430914	AJ429681	HQ384964
Calceolariaceae	Jovellana violacea	NCBI	HQ384747	HQ384542	na	HQ384633	na	HQ385087	HQ385178	HQ412953	HQ412892	HQ384980
Acanthaceae	Justicia americana	NCBI	AJ236178	HQ384510	HQ384825	HQ384598	L14401	HQ385051	HQ385154	HQ412935	HQ412859	HQ384950
Lamiaceae	Lamium purpureum	NCBI	HQ384696	HQ384493	na	HQ384579	Z37403	HQ385032	HQ385141	AJ608588	HQ412843	HQ384930
Mazaceae	Lancea tibetica	NCBI	MF593117	MF593117	MF593117	MF593117	MF593117	MF593117	MF593117	MF593117	MF593117	na
Oleaceae	Ligustrum vulgare	NCBI	HQ384750	HQ384543	AF130164	HQ384636	HQ384901	HQ385090	HQ385180	AF380876	HQ412894	na
Orobanchaceae	Lindenbergia philippensis	NCBI	HQ384708	na	AF123686	HQ384590	AF123664	na	AJ609169	na	na	HQ384941
Martyniaceae	Martinia annua	NCBI	HQ384730	HQ384524	AF190906	HQ384614	HQ384889	HQ385067	HQ385166	HQ412944	HQ412873	HQ384965
Mazaceae	Mazus reptans	NCBI	HQ384705	HQ384502	HQ384817	HQ384588	HQ384872	HQ385041	HQ385147	AF479004	HQ412850	HQ384938
Lamiaceae	Mentha spicata	NCBI	HQ384698	HQ384495	HQ384813	HQ384581	na	HQ385034	na	na	na	na
Phrymaceae	Mimulus aurantiacus	NCBI	na	na	na	na	na	na	na	na	na	HQ384945
Phrymaceae	Mimulus guttatus	NCBI	KJ161980	KJ161979	KJ161984	KJ161983	KJ161981	KJ161985	KJ161978	KJ161975	KJ161968	na
Orobanchaceae	Monochasma sheareri	NCBI	na	AF051991	na	na	MG546911		MG546951	KJ563212	na	na
Scrophulariaceae	Myoporum mauritianum	NCBI	AJ236166	HQ384532	HQ384836	HQ384621	HQ384894	HQ385075	AJ609161	HQ412947	HQ412881	HQ384972
Acanthaceae	Nelsonia sp.	NCBI	HQ384717	HQ384513	HQ384827	HQ384601	HQ384879	HQ385054	HQ385155	HQ412936	HQ412862	HQ384952
Gesneriaceae	Nematanthus hirsutus	NCBI	HQ384743	HQ384540	HQ384840	HQ384629	HQ384897	HQ385083	HQ385176	HQ412951	HQ412889	HQ384979
Scrophulariaceae	Nemesia fruticans	NCBI	HQ384736	HQ384533	na	HQ384622	na	HQ385076	HQ385171	na	HQ412882	HQ384973
Oleaceae	Nyctanthes arbor-tristis	NCBI	HQ384755	HQ384547	AF130161	HQ384641	U28877	HQ385095	AF225272	AF231863	HQ412898	HQ384987
Oleaceae	Olea europaea	NCBI	HQ384752	AJ429335	AF130163	HQ384638	AJ001766	HQ385092	AJ431047	AJ430922	AJ429687	HQ384984
Orobanchaceae	Orobanche rapum-genistae	NCBI	KT387725	KT387725	na	na	na	na	KT387725	KT387725	KT387725	na
Bignoniaceae	Oroxylum indicum	NCBI	HQ384725	HQ384520	AF102635	HQ384609	HQ384886	HQ385062	HQ385162	HQ412941	HQ412869	HQ384960
Orobanchaceae	Orthocarpus luteus	NCBI	na	na	na	na	JX848479		EF103805	EF103883	na	na
Paulowniaceae	Paulownia catalpifolia	Zhengzhou, Henan, XZ201515(HEAC)	MK392215	MK392228	MK392239	MK392249	MK392262	MK392289	MK392302	MK392314	MK392326	MK392275
Paulowniaceae	Paulownia elongata	Zhengzhou, Henan, XZ201516(HEAC)	MK392212	MK392225	MK392236	MK392246	MK392259	MK392286	MK392299	MK392311	MK392323	MK392272
Paulowniaceae	Paulownia fargesii	Tianquan, Sichuan, 00053268(IBK)	MK392211	MK392224	na	na	MK392258	MK392285	MK392298	MK392310	MK392322	MK392271
Paulowniaceae	Paulownia fortunei	Beijing, XZ201514(HEAC)	MK392210	MK392223	MK392235	MK392245	MK392257	MK392284	MK392297	MK392309	MK392321	MK392270
Paulowniaceae	Paulownia kawakamii	Guling, Guangxi, XZ201517(HEAC)	MK392216	MK392229	MK392240	MK392250	MK392263	MK392290	MK392303	MK392315	MK392327	MK392276
Paulowniaceae	Paulownia taiwaniana	Nanping, Fujian, XZ201518(HEAC)	MK392214	MK392227	MK392238	MK392248	MK392261	MK392288	MK392301	MK392313	MK392325	MK392274
Paulowniaceae	Paulownia tomentosa	Beijing, XZ201513(HEAC)	MK392213	MK392226	MK392237	MK392247	MK392260	MK392287	MK392300	MK392312	MK392324	MK392273
Paulowniaceae	Paulownia tomentosa	NCBI	AJ236174	AJ429339	L36406	HQ384592	L36447	HQ385045	HQ385149	AJ608578	HQ412854	HQ384943
Orobanchaceae	Pedicularis groenlandica	NCBI	HQ384706	HQ384503	HQ384818	HQ384589	HQ384873	HQ385042	HQ385148	HQ412930	HQ412851	HQ384939
Verbenaceae	Petrea kohautiana	NCBI	HQ384714	HQ384509	HQ384824	HQ384597	HQ384877	HQ385050	HQ385153	HQ412934	HQ412858	HQ384949
Phrymaceae	Phryma leptostachya	NCBI	HQ384710	AJ429341	AJ429118	HQ384593	U28881	HQ385046	AJ609150	AJ430928	AJ429696	HQ384944
Orobanchaceae	Phtheirospermum japonicum	NCBI	KX535841	JX091332	KX526844	na	MG546920	na	MG546961	MG547149	na	na
Scrophulariaceae	Phygelius capensis	NCBI	HQ384735	HQ384531	AJ617608	HQ384620	HQ384893	HQ385074	HQ385170	AJ608575	HQ412880	HQ384971
Lentibulariaceae	Pinguicula moranensis	NCBI	HQ384704	HQ384501	na	HQ384587	HQ384871	HQ385040	HQ385146	AF482626	HQ412849	HQ384937
Plocospermataceae	Plocosperma buxifolium	NCBI	HQ384756	AJ429315	HQ384844	HQ384642	HQ384904	HQ385096	AJ431026	HQ412956	AJ429670	HQ384988
Tetrachondraceae	Polypremum procumbens	NCBI	HQ384749	AJ429351	AJ011986	HQ384635	AJ011989	HQ385089	HQ385179	HQ412954	HQ412893	HQ384982
Lamiaceae	Premna odorata	NCBI	HQ384697	HQ384494	HQ384812	HQ384580	HQ384866	HQ385033	HQ385142	HQ412925	HQ412844	HQ384931
Lamiaceae	Prostanthera calycina	NCBI	HQ384700	HQ384497	HQ384814	HQ384583	HQ384867	HQ385036	HQ385144	HQ412927	HQ412846	HQ384933
Orobanchaceae	Pterygiella bartschioides	NCBI	na	MG546902	na	na	JF944798	na	MG546995	MG547180	na	na
Orobanchaceae	Pterygiella cylindrica	NCBI	na	JF955838	na	na	JF943762	na	MG546986	MG547171	na	na
Orobanchaceae	Pterygiella duclouxii	NCBI	na	JF955840	na	na	JF943768	na	KJ563204	KJ563214	na	na
Orobanchaceae	Pterygiella muliensis	NCBI	na	MG546879	na	na	MG546921	na	MG546962	MG547150	na	na
Orobanchaceae	Pterygiella nigrescens	NCBI	na	MG547130	na	na	JF943771	na	MG546991	MG547176	na	na
Orobanchaceae	Pterygiella tenuisecta	NCBI	na	MG546890	na	na	MG546931	na	MG546974	MG547163	na	na
Orobanchaceae	Rehmannia elata	NCBI	HQ384709	HQ384505	HQ384820	HQ384591	HQ384874	HQ385044	DQ856490	AJ608572	HQ412853	HQ384942
Orobanchaceae	Rhinanthus minor	NCBI	na	JN894578	na	na	KM360956	na	na	KX668089	na	na
Gesneriaceae	Saintpaulia ionantha	NCBI	HQ384744	na	HQ384841	HQ384630	HQ384898	HQ385084	HQ385177	HQ412952	HQ412890	na
Gesneriaceae	Sanango racemosum	NCBI	HQ384745	na	AF027283	HQ384631	AJ001763	HQ385085	AJ609142	AJ430917	na	na
Schlegeliaceae	Schlegelia fuscata	NCBI	HQ384718	HQ384514	HQ384828	HQ384602	HQ384880	HQ385055	HQ385156	na	na	HQ384953
Orobanchaceae	Schwalbea americana	NCBI	HG738866	HG738867	HG738868	HG738869	na	HG738866	na	HG738866	HG738866	na
Scrophulariaceae	Scrophularia californica	NCBI	HQ384733	HQ384529	HQ384834	HQ384618	HQ384892	HQ385072	AJ609224	HQ412946	HQ412878	HQ384969
Pedaliaceae	Sesamothamnus lugardii	NCBI	HQ384720	HQ384516	HQ384830	HQ384604	HQ384881	HQ385057	HQ385158	HQ412938	HQ412864	HQ384955
Pedaliaceae	Sesamum indicum	NCBI	HQ384721	AJ429340	L36413	HQ384605	HQ384882	HQ385058	HQ385159	AJ430927	HQ412865	HQ384956
Orobanchaceae	Seymeria pectinata	NCBI	na	AF051999	AF123691	na	AF026837	na	na	na	na	na
Solanaceae	Solanum lycopersicum	NCBI	AM087200	AM087200	AM087200	AM087200	AM087200	AM087200	AM087200	AM087200	AM087200	HQ385007
Verbenaceae	Stachytarpheta dichotoma	NCBI	HQ384713	HQ384508	HQ384823	HQ384596	U32161	HQ385049	HQ385152	HQ412933	HQ412857	HQ384948
Gesneriaceae	Streptocarpus holstii	NCBI	HQ384742	HQ384539	L36415	HQ384628	HQ384896	HQ385082	HQ385175	HQ412950	HQ412888	na
Orobanchaceae	Striga aspera	NCBI	MF780872	MF780872	MF780872	MF780872	MF780872	na	MF780872	MF780872	MF780872	na
Oleaceae	Syringa vulgaris	NCBI	HQ384751	HQ384544	DQ673277	HQ384637	DQ673303	HQ385091	AF225292	AF231882	HQ412895	HQ384983
Bignoniaceae	Tabebuia heterophylla	NCBI	HQ384726	HQ384521	AY500455	HQ384610	HQ384887	HQ385063	HQ385163	HQ412942	HQ412870	HQ384961
Bignoniaceae	Tecoma stans	NCBI	HQ384727	HQ384522	AF102639	HQ384611	AF102655	HQ385064	HQ385164	AY008826	HQ412871	HQ384962
Tetrachondraceae	Tetrachondra patagonica	NCBI	na	AJ429352	AF027272	na	AF254787	na	AJ431064	AJ430939	AJ430389	na
Thomandersiaceae	Thomandersia laurifolia	NCBI	HQ384719	HQ384515	HQ384829	HQ384603	AY919280	HQ385056	HQ385157	HQ412937	HQ412863	HQ384954
Acanthaceae	Thunbergia alata	NCBI	HQ384716	HQ384512	HQ384826	HQ384600	HQ384878	HQ385053	AJ609131	AJ608564	HQ412861	na
Linderniaceae	Torenia baillonii	NCBI	na	AY492166	AJ617583	na	AB259805	na	AJ609130	AJ608563	na	na
Orobanchaceae	Tozzia alpina	NCBI	na	AF052001	na	na	AF026843	na	KM408280	KM434094	na	na
Orobanchaceae	Triaenophora shennongjiaensis	Xinshan, Hubei, ZX-2017-0601(HEAC)	MH071405	MH071405study	MH071405	MH071405	MH071405	MH071405	MH071405	MH071405	MH071405	na
Orobanchaceae	Triphysaria versicolor	NCBI	KU212369	KU212369	KU212369	KU212369	KU212369	KU212369	KU212369	na	KU212369	na
Pedaliaceae	Uncarina grandidieri	NCBI	HQ384722	HQ384517	HQ384831	HQ384606	HQ384883	HQ385059	AF482539	HQ412939	HQ412866	HQ384957
Verbenaceae	Verbena bracteata	NCBI	HQ384711	HQ384506	HQ384821	HQ384594	HQ384875	HQ385047	HQ385150	HQ412931	HQ412855	HQ384946
Plantaginaceae	Veronica persica	NCBI	HQ384739	HQ384536	HQ384838	HQ384625	na	HQ385079	HQ385173	AF513336	HQ412885	HQ384976
Lamiaceae	Vitex agnus-castus	NCBI	HQ384699	HQ384496	AF130149	HQ384582	U78716	HQ385035	HQ385143	HQ412926	HQ412845	HQ384932
Unplaced group	Wightia speciosissima	Jingdong, Yunnan, XZ201519(HEAC)	MK381318	MK381318	MK381318	MK381318	MK381318	MK381318	MK381318	MK381318	MK381318	MK392278
