# Supplementary material for: Does the Enigmatic Wightia Belong to Paulowniaceae (Lamiales)?
Source: Front Plant Sci. 2019 Apr 30;10:528. doi: 10.3389/fpls.2019.00528 (PMC6503002; doi:10.3389/fpls.2019.00528)
Supplement: TABLE S2 — Voucher information and GenBank Accessions of chloroplast genomes used in this study. [file Table_2.XLSX]

## Sheet: Sheet1
Table S2. Voucher information and GenBank accessions of chloroplast genomes used in this study.
Family	Species	Origin,Voucher	The chloroplast genome accession
Verbenaceae	Aloysia citriodora	NCBI	KY085903
Unplaced group	Wightia speciosissima	Jingdong, Yunnan, XZ201519(HEAC)	MK381318
Solanaceae	Hyoscyamus niger	NCBI	KF248009
Solanaceae	Solanum bulbocasta	NCBI	DQ347958
Scrophulariaceae	Scrophularia dentata	NCBI	MF861202
Scrophulariaceae	Scrophularia henryi	NCBI	MF861203
Plantaginaceae	Digitalis lanata	NCBI	KY085895
Plantaginaceae	Plantago media	NCBI	KR297245
Plantaginaceae	Veronica nakaiana	NCBI	KT633216
Plantaginaceae	Veronicastrum sibiricum	NCBI	KT724053
Phrymaceae	Erythranthe lutea	NCBI	KU705476
Phrymaceae	Phryma leptostachya subsp. asiatica	Luanchuan, Henan, XZ20170921(HEAC)	MK381317
Pedaliaceae	Sesamum indicum	NCBI	JN637766
Paulowniaceae	Paulownia coreana	NCBI	KP718622
Paulowniaceae	Paulownia tomentosa	NCBI	KP718624
Orobanchaceae	Aureolaria virginica	NCBI	MF780870
Orobanchaceae	Boulardia latisquama	NCBI	HG514460
Orobanchaceae	Brandisia swinglei	Jiuxiu, Guangxi, XZ201311(HEAC)	MK381315
Orobanchaceae	Buchnera americana	NCBI	MF780871
Orobanchaceae	Castilleja paramensis	NCBI	KT959111
Orobanchaceae	Cistanche deserticola	NCBI	KC128846
Orobanchaceae	Cistanche phelypaea	NCBI	HG515538
Orobanchaceae	Conopholis americana	NCBI	HG514459
Orobanchaceae	Epifagus virginiana	NCBI	M81884
Orobanchaceae	Lathraea squamaria	NCBI	KM652488
Orobanchaceae	Lindenbergia philippensis	NCBI	HG530133
Orobanchaceae	Neobartsia inaequalis	NCBI	KF922718
Orobanchaceae	Pedicularis hallaisanensis	NCBI	MG770330
Orobanchaceae	Pedicularis ishidoyana	NCBI	KU170194
Orobanchaceae	Rehmannia chingii	NCBI	KX426347
Orobanchaceae	Rehmannia elata	NCBI	KX636161
Orobanchaceae	Rehmannia glutinosa	NCBI	KX636157
Orobanchaceae	Rehmannia henryi	NCBI	KX636158
Orobanchaceae	Rehmannia piasezkii	NCBI	KX636160
Orobanchaceae	Rehmannia solanifolia	NCBI	KX636157
Orobanchaceae	Schwalbea americana	NCBI	HG738866
Orobanchaceae	Striga aspera	NCBI	MF780872
Orobanchaceae	Striga forbesii	NCBI	MF780873
Orobanchaceae	Striga hermonthica	NCBI	MF780874
Orobanchaceae	Triaenophora shennongjiaensis	Xinshan, Hubei, ZX-2017-0601(HEAC)	MH071405
Oleaceae	Fraxinus chiisanensis	NCBI	MG594385
Oleaceae	Fraxinus excelsior	NCBI	MG214254
Oleaceae	Olea europaea	NCBI	GU931818
Mazaceae	Lancea hirsuta	NCBI	MG551489
Mazaceae	Lancea tibetica	NCBI	MF593117
Mazaceae	Mazus pumilus	Zhengzhou, Henan, XZ2017043(HEAC)	MK381316
Lentibulariaceae	Genlisea violacea	NCBI	MF593126
Lentibulariaceae	Utricularia gibba	NCBI	NC_021449
Lamiaceae	Origanum vulgare	NCBI	JX880022
Lamiaceae	Premna microphylla	NCBI	NC_026291
Lamiaceae	Salvia miltiorrhiza	NCBI	NC_020431
Lamiaceae	Salvia rosmarinus	NCBI	KR232566
Lamiaceae	Scutellaria baicalensis	NCBI	KR233163
Lamiaceae	Tectona grandis	NCBI	NC_020098
Gesneriaceae	Boea hygrometrica	NCBI	NC_016468
Gesneriaceae	Primulina linearifolia	NCBI	MF472013
Bignoniaceae	Adenocalymma nodosum	NCBI	MG831862
Bignoniaceae	Crescentia cujete	NCBI	KT182634
Bignoniaceae	Tanaecium tetragonolobum	NCBI	KR534325
Acanthaceae	Andrographis paniculata	NCBI	KF150644
Acanthaceae	Echinacanthus lofuensis	NCBI	MF490441
